# Supplementary material for: M2 Macrophage Polarization Characterizes an Immunosuppressive Microenvironment in Extracranial Arteriovenous Malformations
Source: Biomedicines. 2026 Jul 7;14(7):1519. doi: 10.3390/biomedicines14071519 (PMC13406079; doi:10.3390/biomedicines14071519)
Supplement: Supplementary file 1 [file biomedicines-14-01519-s001.zip]

Archive with 1 entries (1 files):
- biomedicines-4400847-supplementary.pdf
